# Supplementary material for: Lure, retain, and catch malaria mosquitoes. How heat and humidity improve odour-baited trap performance
Source: Malar J. 2020 Oct 7;19:357. doi: 10.1186/s12936-020-03403-5 (PMC7542916; doi:10.1186/s12936-020-03403-5)
Supplement: Supplementary file 2 — Additional file 2: Supplementary datasets S1–S3 and the table S1. [file 12936_2020_3403_MOESM2_ESM.zip]

Archive with 5 entries (5 files):
- S2_-_Semi-field_experiments.xlsx
- Table_S1_-_Summary_GLMs.xlsx
- README.txt
- S3_-_Database.mat
- S1_-_Laboratory_experiments.xlsx
