# Supplementary material for: Lure, retain, and catch malaria mosquitoes. How heat and humidity improve odour-baited trap performance
Source: Malar J. 2020 Oct 7;19:357. doi: 10.1186/s12936-020-03403-5 (PMC7542916; doi:10.1186/s12936-020-03403-5)
Supplement: Supplementary file 2 — Additional file 2: Supplementary datasets S1–S3 and the table S1. [file 12936_2020_3403_MOESM2_ESM.zip › S2_-_Semi-field_experiments.xlsx]

## Sheet: All Results
	Results from semi-field experiments (Ifakara)
	morning date	experiment	house	trap	with water and heat	mb5	released	captures	total captures	captures percentage	temperature start	temperature end	temperature mean	humidity start	humidity end	humidity mean	time start	time end	runtime	keep for final analysis	remarks
Thursday	2018-11-01	8	1	Suna	No	2	200	22	243	9.0535	33	23	28	37	79	58	2014-11-01 18:30:00	2014-11-02 06:27:00	11:57:00	Yes
	2018-11-01	8	2	M-Tego 2.1	No	3	200	57	243	23.4568	33	23	28	37	79	58	2014-11-01 18:30:00	2014-11-02 06:27:00	11:57:00	Yes
	2018-11-01	8	3	M-Tego 1.2	Yes	1	200	164	243	67.4897	33	23	28	37	79	58	2014-11-01 18:30:00	2014-11-02 06:27:00	11:57:00	Yes
Friday	2018-11-02	9	1	M-Tego 2.1	No	1	200	99	286	34.6154	34	24	29	36	83	59.5	2014-11-01 17:58:00	2014-11-02 06:27:00	12:29:00	Yes
	2018-11-02	9	2	M-Tego 1.2	Yes	2	200	156	286	54.5455	34	24	29	36	83	59.5	2014-11-01 17:58:00	2014-11-02 06:27:00	12:29:00	Yes
	2018-11-02	9	3	Suna	No	3	200	31	286	10.8392	34	24	29	36	83	59.5	2014-11-01 17:58:00	2014-11-02 06:27:00	12:29:00	Yes
Saturday	2018-11-03	10	1	M-Tego 1.2	Yes	3	200	91	225	40.4444	33	24	28.5	41	85	63	2014-11-01 18:01:00	2014-11-02 06:26:00	12:25:00	Yes
	2018-11-03	10	2	Suna	No	1	200	36	225	16	33	24	28.5	41	85	63	2014-11-01 18:01:00	2014-11-02 06:26:00	12:25:00	Yes
	2018-11-03	10	3	M-Tego 2.1	No	2	200	98	225	43.5556	33	24	28.5	41	85	63	2014-11-01 18:01:00	2014-11-02 06:26:00	12:25:00	Yes
Sunday	2018-11-04	11	1	M-Tego 2.1	No	2	200	102	229	44.5415	34	24	29	31	78	54.5	2014-11-01 18:00:00	2014-11-02 06:19:00	12:19:00	Yes
	2018-11-04	11	2	M-Tego 1.2	Yes	3	200	106	229	46.2882	34	24	29	31	78	54.5	2014-11-01 18:00:00	2014-11-02 06:19:00	12:19:00	Yes
	2018-11-04	11	3	Suna	No	1	200	21	229	9.17031	34	24	29	31	78	54.5	2014-11-01 18:00:00	2014-11-02 06:19:00	12:19:00	Yes
Monday	2018-11-05	12	1	Suna	No	3	200	38	297	12.7946	32	23	27.5	38	71	54.5	2014-11-01 17:56:00	2014-11-02 06:21:00	12:25:00	Yes
	2018-11-05	12	2	M-Tego 2.1	No	1	200	96	297	32.3232	32	23	27.5	38	71	54.5	2014-11-01 17:56:00	2014-11-02 06:21:00	12:25:00	Yes
	2018-11-05	12	3	M-Tego 1.2	Yes	2	200	163	297	54.8822	32	23	27.5	38	71	54.5	2014-11-01 17:56:00	2014-11-02 06:21:00	12:25:00	Yes
Tuesday	2018-11-06	13	1	M-Tego 1.2	Yes	1	200	158	245	64.4898	33	23	28	38	76	57	2014-11-01 17:45:00	2014-11-02 06:23:00	12:38:00	Yes
	2018-11-06	13	2	Suna	No	2	200	28	245	11.4286	33	23	28	38	76	57	2014-11-01 17:45:00	2014-11-02 06:23:00	12:38:00	Yes
	2018-11-06	13	3	M-Tego 2.1	No	3	200	59	245	24.0816	33	23	28	38	76	57	2014-11-01 17:45:00	2014-11-02 06:23:00	12:38:00	Yes
		What should have been done with the correct randomization for 9 replicates…
	1	Suna	..	2						M-Tego 2.1	..	1							M-Tego 1.2		W+H
	2	M-Tego 2.1	..	1						M-Tego 1.2	W+H	3							Suna		..
	3	M-Tego 1.2	W+H	3						Suna	..	2							M-Tego 2.1		..
	4	Suna	..	1						M-Tego 1.2	W+H	2							M-Tego 2.1		..
	5	M-Tego 1.2	W+H	2						M-Tego 2.1	..	3							Suna		..
	6	M-Tego 2.1	..	3						Suna	..	1							M-Tego 1.2		W+H
	7	M-Tego 1.2	W+H	1						Suna	..	3							M-Tego 2.1		..
	8	M-Tego 2.1	..	2						M-Tego 1.2	W+H	1							Suna		..
	9	Suna	..	3						M-Tego 2.1	..	2							M-Tego 1.2		W+H
