# Supplementary material for: Lure, retain, and catch malaria mosquitoes. How heat and humidity improve odour-baited trap performance
Source: Malar J. 2020 Oct 7;19:357. doi: 10.1186/s12936-020-03403-5 (PMC7542916; doi:10.1186/s12936-020-03403-5)
Supplement: Supplementary file 2 — Additional file 2: Supplementary datasets S1–S3 and the table S1. [file 12936_2020_3403_MOESM2_ESM.zip › Table_S1_-_Summary_GLMs.xlsx]

## Sheet: dual-choice
	GLM results of dual-choice experiments in the lab
						Model fit statistics					Estimates of predictors										pValues
	Model #	Distribution	Response	Formula		AIC	AICc	BIC	Dispersion		Intercept	trap	with heat	with water	with heat:with water	side	mb5	temperature	humidity		Intercept	trap	with heat	with water	with heat:with water	side	mb5	temperature	humidity
	1	Binomial	captures	1 + trap + mb5 + side + temperatureMean + humidityMean + withHeat*withWater		167.731	173.938	182.703	0.949097		-2.04308	0.499094	0.805657	0.186002	-0.263292	0.406045	-0.0390762	0.0791561	0.00194232		0.396352	0.0556849	0.00528588	0.458233	0.466757	0.0146761	0.813148	0.495156	0.952999
	2	Binomial	captures	1 + trap + mb5 + side + temperatureMean + withHeat*withWater		165.734	170.534	179.043	0.919606		-2.01469	0.498562	0.80871	0.188143	-0.266891	0.405708	-0.0412985	0.0836357			0.385661	0.0519317	0.00384379	0.440983	0.446974	0.0131546	0.794305	0.332926
	3	Binomial	captures	1 + trap + side + temperatureMean + withHeat*withWater		163.798	167.411	175.443	0.889701		-2.18222	0.494451	0.819965	0.195833	-0.280442	0.405108		0.0875527			0.320606	0.0494693	0.00260695	0.411573	0.411601	0.0118078		0.295619
	4	Binomial	captures	1 + trap + side + withHeat*withWater		162.81	165.435	172.791	0.903816		0.109456	0.479993	0.812003	0.204468	-0.280126	0.425736					0.566815	0.0571657	0.00293007	0.394108	0.415612	0.00840621
	5	Binomial	captures	1 + trap + withHeat + withWater + side		161.425	163.243	169.743	0.888671		0.118311	0.554333	0.656505	0.0665827		0.40867					0.531714	0.0192986	0.000361629	0.691662		0.0096912
	6	Binomial	captures	1 + trap + withHeat + withWater		166.121	167.297	172.775	1.0274		0.333773	0.556595	0.644411	0.0714928							0.0757885	0.0270013	0.000894642	0.691112
	7	Binomial	captures	1 + trap + withHeat + side		159.567	160.744	166.222	0.87277		0.117988	0.590951	0.657183			0.409291					0.529009	0.00662195	0.00031018			0.00889615

## Sheet: semi-field
	GLM results of semi-field experiments
						Model fit statistics					Estimates of predictors								pValues
	Model #	Distribution	Response	Formula		AIC	AICc	BIC	Dispersion		Intercept	trap	with heat and water	house	mb5	temperature	humidity		Intercept	trap	with heat and water	house	mb5	temperature	humidity
	1	Binomial	captures	1 + trap + withWaterAndHeat + house + mb5 + temperatureMean + humidityMean		202.556	213.756	208.789	8.42016		1.95064	1.49471	1.17597	0.0687091	-0.418729	-0.0778821	-0.0146168		0.749828	0.000361793	0.000726152	0.636074	0.0114886	0.719675	0.702489
	2	Binomial	captures	1 + trap + withWaterAndHeat + house + mb5 + humidityMean		201.699	209.335	207.041	7.83208		-0.101076	1.49951	1.17343	0.0779695	-0.420181		-0.0176641		0.961857	0.000198918	0.000433751	0.570745	0.0083388		0.623207
	3	Binomial	captures	1 + trap + withWaterAndHeat + house + mb5		201.696	206.696	206.148	7.50337		-1.12369	1.50247	1.17235	0.0816446	-0.424229				0.0183305	0.000123348	0.000288545	0.543763	0.00625487
	4	Binomial	captures	1 + trap + withWaterAndHeat + mb5		202.617	205.694	206.178	7.10935		-0.960991	1.49475	1.17034		-0.420691				0.0089821	7.55061e-05	0.000183746		0.00512387
	5	Binomial	captures	1 + trap + withWaterAndHeat		280.699	282.413	283.37	11.9989		-1.76099	1.46212	1.13825						1.61097e-05	0.000762132	0.0016423

## Sheet: pos. likelihood or time spend
	GLM results in the lab (flight activity)
						Model fit statistics					Estimates of predictors									pValues
	Model #	Distribution	Response	Formula		AIC	AICc	BIC	Dispersion		Intercept	with heat	with water	with heat:with water	donut volume	age	temperature	humidity		Intercept	with heat	with water	with heat:with water	donut volume	age	temperature	humidity
	1	Gamma	positional likelihood	1 + donut_volume + humidity + temperature + age + with_heat*with_water		1019.75	1020.52	1045.93	0.103101		0.00964457	-0.0852189	-0.0832274	0.059794	2.78449	0.00335258	0.00208778	0.000897217		0.929245	6.07436e-14	1.22941e-13	2.40539e-06	5.61722e-10	0.173903	0.570112	0.291291
	2	Gamma	positional likelihood	1 + donut_volume + humidity + age + with_heat*with_water		1017.34	1017.94	1040.26	0.104046		0.0578135	-0.0859616	-0.0835422	0.0606453	2.78517	0.00308026		0.000989217		0.398277	3.31599e-14	1.17648e-13	1.6772e-06	6.50443e-10	0.204512		0.236644
	3	Gamma	positional likelihood	1 + donut_volume + age + with_heat*with_water		1011.75	1012.19	1031.39	0.111687		0.132605	-0.0862268	-0.0839718	0.0620333	2.78731	0.00288184				2.6715e-06	1.6262e-13	4.84184e-13	2.01409e-06	2.15141e-09	0.248489
	4	Gamma	positional likelihood	1 + donut_volume + with_heat*with_water		1009.85	1010.17	1026.22	0.114055		0.161867	-0.0880585	-0.0855537	0.0644092	2.78968					1.61676e-33	5.78664e-14	2.29813e-13	8.20705e-07	2.97527e-09
	5	Gamma	positional likelihood	1 + with_heat*with_water		1035.14	1035.35	1048.23	0.137329		0.194154	-0.089263	-0.0866973	0.0648969						2.66044e-43	2.8909e-12	9.87119e-12	6.30307e-06
						Model fit statistics					Estimates of predictors									pValues
	Model #	Distribution	Response	Formula		AIC	AICc	BIC	Dispersion		Intercept	with heat	with water	with heat:with water	donut volume	age	temperature	humidity		Intercept	with heat	with water	with heat:with water	donut volume	age	temperature	humidity
	1	Gamma	time_spent	1 + donut_volume + humidity + temperature + age + with_heat*with_water		288.627	289.406	314.77	0.0876489		1.92634	-0.0780126	-0.0534481	-0.0120015	-21.3604	1.73614e-05	0.0106764	-0.0162732		0.00106379	0.056541	0.187048	0.82698	9.69518e-19	0.998829	0.581166	0.00072468
	2	Gamma	time_spent	1 + donut_volume + humidity + temperature + with_heat*with_water		286.857	287.46	309.732	0.087181		1.92666	-0.0780263	-0.0534597	-0.011983	-21.3604		0.0106704	-0.0162732		0.000392324	0.0495401	0.177428	0.822138	7.83361e-19		0.571535	0.00070102
	3	Gamma	time_spent	1 + with_heat + with_water + donut_volume + humidity + temperature		285.186	285.635	304.793	0.0866384		1.94605	-0.0846481	-0.0600915		-21.3608		0.0101612	-0.0163096		0.000278817	0.00151139	0.023243		6.14977e-19		0.586717	0.000641697
	4	Gamma	time_spent	1 + with_heat + with_water + donut_volume + humidity		283.608	283.927	299.947	0.0864096		2.16297	-0.0851098	-0.0590973		-21.3657			-0.0158249		1.61814e-09	0.00139684	0.0250451		5.34344e-19			0.000718359
	5	Gamma	time_spent	1 + with_heat + with_water + donut_volume		295.723	295.935	308.795	0.083691		1.00036	-0.0930331	-0.0648507		-21.4186					3.6933e-63	0.000409099	0.0127949		1.81878e-19
	6	Gamma	time_spent	1 + with_heat + with_water		353.981	354.108	363.785	0.128361		0.715675	-0.0985616	-0.066457							6.11565e-57	0.00295775	0.0434553
