# Supplementary material for: Lure, retain, and catch malaria mosquitoes. How heat and humidity improve odour-baited trap performance
Source: Malar J. 2020 Oct 7;19:357. doi: 10.1186/s12936-020-03403-5 (PMC7542916; doi:10.1186/s12936-020-03403-5)
Supplement: Supplementary file 2 — Additional file 2: Supplementary datasets S1–S3 and the table S1. [file 12936_2020_3403_MOESM2_ESM.zip › README.txt]

Legends of the supplementary datasets for:
Lure, retain, and catch malaria mosquitoes. How heat and humidity improve odour-baited trap performance

Database S1: 
Excel sheet (.xlsx) with the experimental conditions and results from the dual-choice testing and the mosquito flight tracking in the laboratory (Wageningen, the Netherlands).

Database S2: 
Excel sheet (.xlsx) with the experimental conditions and results from the semi-field experiments (Ifakara, Tanzania).

Database S3: 
Mosquito flight tracks around the M-Tego with or without additional host cues and experimental metadata. Matlab .mat file with the three-dimensional tracks of the flying mosquitoes were obtained as described in the materials and methods. Flight tracks were described as the {x, y, z} coordinates in meters of the mosquito at each video frame. Coordinates are in the world reference frame as defined in figure 1, with z oriented vertically up, and its origin at the centre of the trap inlet. 

Table S1:
Excel sheet (.xlsx) with generalized linear models (GLM) results and model selection criterions used to select the models presented in the manuscript.
