# Supplementary material for: Lure, retain, and catch malaria mosquitoes. How heat and humidity improve odour-baited trap performance
Source: Malar J. 2020 Oct 7;19:357. doi: 10.1186/s12936-020-03403-5 (PMC7542916; doi:10.1186/s12936-020-03403-5)
Supplement: Supplementary file 2 — Additional file 2: Supplementary datasets S1–S3 and the table S1. [file 12936_2020_3403_MOESM2_ESM.zip › S1_-_Laboratory_experiments.xlsx]

## Sheet: Dual-choice trials
	Results from dual-choice experiments (M-Tego vs. BG-Suna)
	morning date	experiment	birthday	age day	trap 1	side 1	with water 1	with heat 1	mb5 1	trap 2	side 2	with water 2	with heat 2	mb5 2	in release pot	captures 1	captures 2	total captures	captures percentage 1	captures percentage 2	temperature start	temperature end	temperature mean	humidity start	humidity end	humidity mean	time start	time end	runtime	keep for final analysis	remarks
Friday	2018-10-19	31	2018-10-11	8	M-Tego	L	Yes	Yes	1	Suna	R	No	No	2	1	1	0	1	100	0	25.5	25	25.25	64	66	65	08:32:00	08:52:00	00:20:00	Yes
	2018-10-19	32	2018-10-11	8	M-Tego	R	No	Yes	2	Suna	L	No	No	1	16	4	2	6	66.6667	33.3333	25	/	25	65	/	65	09:24:00	09:44:00	00:20:00	Yes
	2018-10-19	33	2018-10-11	8	Suna 2	R	No	No	1	Suna	L	No	No	2	8	4	4	8	50	50	25	25	25	65	66	65.5	10:05:00	10:25:00	00:20:00	Yes
	2018-10-19	34	2018-10-11	8	M-Tego	L	No	No	1	Suna	R	No	No	2	7	8	5	13	61.5385	38.4615	25	25	25	67	68	67.5	10:43:00	11:03:00	00:20:00	Yes
	2018-10-19	35	2018-10-08	11	M-Tego	L	Yes	No	2	Suna	R	No	No	1	5	14	4	18	77.7778	22.2222	26	26	26	70	68	69	11:21:00	11:41:00	00:20:00	Yes
Saturday	2018-10-20	36	2018-10-11	9	M-Tego	L	No	Yes	2	Suna	R	No	No	1	10	3	1	4	75	25	26	26	26	75	81	78	08:10:00	08:30:00	00:20:00	Yes
	2018-10-20	37	2018-10-13	7	M-Tego	R	Yes	No	1	Suna	L	No	No	2	5	35	9	44	79.5455	20.4545	26	27	26.5	80	74	77	09:02:00	09:22:00	00:20:00	Yes
	2018-10-20	38	2018-10-13	7	M-Tego	R	Yes	Yes	1	Suna	L	No	No	2	3	41	8	49	83.6735	16.3265	28	28	28	74	81	77.5	09:56:00	10:16:00	00:20:00	Yes
	2018-10-20	39	2018-10-13	7	Suna 2	L	No	No	1	Suna	R	No	No	2		14	9	23	60.8696	39.1304	28	28	28	81	78	79.5	10:45:00	11:05:00	00:20:00	Yes
	2018-10-20	40	2018-10-13	7	M-Tego	R	No	No	2	Suna	L	No	No	1	2	23	7	30	76.6667	23.3333	28	28	28	79	77	78	11:24:00	11:44:00	00:20:00	Yes
Sunday	2018-10-21	41	2018-10-13	8	M-Tego	R	Yes	Yes	2	Suna	L	No	No	1	3	21	2	23	91.3043	8.69565	26	26	26	72	68	70	08:54:00	09:14:00	00:20:00	Yes
	2018-10-21	42	2018-10-13	8	M-Tego	R	No	No	1	Suna	L	No	No	2	5	14	5	19	73.6842	26.3158	26	26	26	72	77	74.5	09:39:00	09:59:00	00:20:00	Yes
	2018-10-21	43	2018-10-13	8	M-Tego	L	Yes	No	1	Suna	R	No	No	2	5	25	14	39	64.1026	35.8974	26	26	26	74	76	75	10:19:00	10:39:00	00:20:00	Yes
	2018-10-21	44	2018-10-13	8	M-Tego	R	No	Yes	2	Suna	L	No	No	1	3	33	3	36	91.6667	8.33333	26	26	26	76	77	76.5	11:02:00	11:22:00	00:20:00	Yes
	2018-10-21	45	2018-10-13	8	Suna 2	L	No	No	2	Suna	R	No	No	1	12	5	3	8	62.5	37.5	27	27	27	80	78	79	12:00:00	12:20:00	00:20:00	Yes
Monday	2018-10-22	46	2018-10-13	9	Suna 2	L	No	No	1	Suna	R	No	No	2	2	7	5	12	58.3333	41.6667	26	26	26	70	68	69	08:13:00	08:33:00	00:20:00	Yes
	2018-10-22	47	2018-10-13	9	M-Tego	L	Yes	Yes	2	Suna	R	No	No	1	5	34	8	42	80.9524	19.0476	26	26	26	74	72	73	09:12:00	09:32:00	00:20:00	Yes
	2018-10-22	48	2018-10-13	9	M-Tego	L	No	Yes	2	Suna	R	No	No	1	5	28	8	36	77.7778	22.2222	26	26	26	73	75	74	09:54:00	10:14:00	00:20:00	Yes
	2018-10-22	49	2018-10-13	9	M-Tego	R	Yes	No	2	Suna	L	No	No	1	2	27	10	37	72.973	27.027	26	26	26	75	76	75.5	10:34:00	10:54:00	00:20:00	Yes
	2018-10-22	50	2018-10-13	9	M-Tego	R	No	No	1	Suna	L	No	No	2	6	14	0	14	100	0	26	26	26	74	74	74	11:16:00	11:36:00	00:20:00	Yes
Tuesday	2018-10-23	51	2018-10-13	10	M-Tego	R	Yes	No	2	Suna	L	No	No	1	7	5	3	8	62.5	37.5	25	25	25	68	71	69.5	08:43:00	09:03:00	00:20:00	Yes
	2018-10-23	52	2018-10-13	10	M-Tego	L	Yes	Yes	2	Suna	R	No	No	1	1	23	7	30	76.6667	23.3333	25	25	25	72	71	71.5	09:28:00	09:48:00	00:20:00	Yes
	2018-10-23	53	2018-10-13	10	M-Tego	L	No	No	2	Suna	R	No	No	1	12	9	7	16	56.25	43.75	25	25	25	70	73	71.5	10:08:00	10:28:00	00:20:00	Yes
	2018-10-23	54	2018-10-13	10	M-Tego	L	No	Yes	1	Suna	R	No	No	2	8	26	10	36	72.2222	27.7778	25	25	25	71	74	72.5	10:48:00	11:08:00	00:20:00	Yes
	2018-10-23	55	2018-10-13	10	Suna 2	R	No	No	1	Suna	L	No	No	2	14	4	7	11	36.3636	63.6364	25	25	25	75	74	74.5	11:28:00	11:48:00	00:20:00	Yes
Wednesday	2018-10-24	56	2018-10-13	11	M-Tego	R	No	Yes	1	Suna	L	No	No	2	4	17	2	19	89.4737	10.5263	27	27	27	71	70	70.5	08:02:00	08:22:00	00:20:00	Yes
	2018-10-24	57	2018-10-13	11	M-Tego	L	No	No	1	Suna	R	No	No	2	4	12	5	17	70.5882	29.4118	27	27	27	72	72	72	08:44:00	09:04:00	00:20:00	No	Release pot jammed as wire was stuck in the hole.
	2018-10-24	58	2018-10-13	11	Suna 2	R	No	No	2	Suna	L	No	No	1	6	11	10	21	52.381	47.619	27	27	27	72	73	72.5	09:30:00	09:50:00	00:20:00	Yes
	2018-10-24	59	2018-10-13	11	M-Tego	L	Yes	No	2	Suna	R	No	No	1	6	16	8	24	66.6667	33.3333	27	27	27	73	73	73	10:19:00	10:39:00	00:20:00	Yes
	2018-10-24	60	2018-10-13	11	M-Tego	L	Yes	Yes	1	Suna	R	No	No	2	3	21	7	28	75	25	27	26	26.5	74	76	75	11:02:00	11:22:00	00:20:00	Yes
Thursday	2018-10-25	61	2018-10-13	12	M-Tego	R	No	No	2	Suna	L	No	No	1	3	19	11	30	63.3333	36.6667	27	27	27	69	72	70.5	08:18:00	08:38:00	00:20:00	Yes
	2018-10-25	62	2018-10-13	12	Suna 2	L	No	No	2	Suna	R	No	No	1	5	10	6	16	62.5	37.5	27	26	26.5	73	75	74	08:58:00	09:18:00	00:20:00	Yes
	2018-10-25	63	2018-10-14	11	M-Tego	R	Yes	Yes	1	Suna	L	No	No	2	5	34	8	42	80.9524	19.0476	26	/	26	70	/	70	09:51:00	10:11:00	00:20:00	No	No power to heating element due to broken wire.
Friday	2018-10-26	64	2018-10-14	12	M-Tego	L	Yes	No	1	Suna	R	No	No	2	18	8	0	8	100	0	26	26	26	72	69	70.5	08:34:00	08:54:00	00:20:00	Yes
	2018-10-26	65	2018-10-14	12	M-Tego	R	No	Yes	1	Suna	L	No	No	2	13	25	1	26	96.1538	3.84615	26	26	26	70	73	71.5	08:55:00	09:15:00	00:20:00	Yes
	2018-10-26	66	2018-10-14	12	M-Tego	L	No	No	2	Suna	R	No	No	1	9	16	9	25	64	36	25	25	25	72	70	71	09:54:00	10:14:00	00:20:00	Yes
	2018-10-26	67	2018-10-14	12	Suna 2	R	No	No	2	Suna	L	No	No	1	7	19	9	28	67.8571	32.1429	25	25	25	73	68	70.5	10:36:00	10:56:00	00:20:00	Yes
	2018-10-26	68	2018-10-14	12	M-Tego	R	Yes	Yes	2	Suna	L	No	No	1	7	33	6	39	84.6154	15.3846	25	25	25	71	67	69	11:20:00	11:40:00	00:20:00	Yes
Saturday	2018-10-27	69	2018-10-14	13	M-Tego	R	Yes	Yes	1	Suna	L	No	No	2	15	16	4	20	80	20	26	26	26	73	77	75	09:50:00	10:10:00	00:20:00	Yes
	2018-10-27	70	2018-10-14	13	M-Tego	R	Yes	Yes	1	Suna	L	No	No	2	6	27	3	30	90	10	26	27	26.5	78	79	78.5	10:27:00	10:47:00	00:20:00	Yes
	2018-10-27	71	2018-10-14	13	M-Tego	L	No	Yes	1	Suna	R	No	No	2	6	24	6	30	80	20	27	27	27	79	79	79	11:06:00	11:26:00	00:20:00	Yes

## Sheet: Mosquito tracking
	Results from experiments to track mosquitoes around M-Tego
	morning date	experiment	birthday	age	trap 1	side 1	with water 1	with heat 1	mb5 1	trap 2	side 2	with water 2	with heat 2	mb5 2	in release pot	captures 1	captures 2	total captures	captures percentage	temperature start	temperature end	temperature mean	humidity start	humidity end	humidity mean	time start	time end	runtime	keep for final analysis	remarks
Tuesday	2018-10-30	72	2018-10-15	15	M-Tego	R	Yes	No	1	None	L	No	No	2	7	22	0	22	100	25	25	25	67	77	72	08:24:00	08:49:00	00:25:00	No	No odour / Forgot to put in trap
	2018-10-30	73	2018-10-15	15	M-Tego	R	No	No	1	None	L	No	No	2	6	38	0	38	100	25	25	25	70	78	74	09:05:00	09:30:00	00:25:00	Yes
	2018-10-30	74	2018-10-18	12	M-Tego	R	Yes	Yes	1	None	L	No	No	2	12	23	0	23	100	25	25	25	73	79	76	09:48:00	10:13:00	00:25:00	Yes
	2018-10-30	75	2018-10-18	12	M-Tego	R	No	Yes	1	None	L	No	No	2	12	23	0	23	100	25	25	25	71	79	75	10:34:00	10:59:00	00:25:00	Yes
	2018-10-30	76	2018-10-18	12	M-Tego	R	No	No	1	None	L	No	No	2	7	18	0	18	100	25	25	25	75	79	77	11:15:00	11:40:00	00:25:00	Yes
Wednesday	2018-10-31	77	2018-10-21	10	M-Tego	R	No	Yes	1	None	L	No	No	2	5	30	0	30	100	24	24	24	70	75	72.5	08:03:00	08:28:00	00:25:00	No	Bad tracking
	2018-10-31	78	2018-10-21	10	M-Tego	R	Yes	Yes	1	None	L	No	No	2	14	39	0	39	100	24	24	24	76	77	76.5	08:45:00	09:10:00	00:25:00	Yes
	2018-10-31	79	2018-10-21	10	M-Tego	R	Yes	No	1	None	L	No	No	2	19	34	0	34	100	24	24	24	73	76	74.5	09:33:00	09:58:00	00:25:00	Yes
	2018-10-31	80	2018-10-21	10	M-Tego	R	No	No	1	None	L	No	No	2	7	32	0	32	100	25	25	25	73	70	71.5	10:16:00	10:41:00	00:25:00	Yes	Humidifier off but activity high
	2018-10-31	81	2018-10-21	10	M-Tego	R	No	Yes	1	None	L	No	No	2	6	41	0	41	100	25	25	25	71	71	71	11:00:00	11:25:00	00:25:00	Yes
Thursday	2018-11-01	82	2018-10-22	10	M-Tego	R	No	No	1	None	L	No	No	2	3	20	0	20	100	25	25	25	68	71	69.5	08:05:00	08:30:00	00:25:00	Yes
	2018-11-01	83	2018-10-22	10	M-Tego	R	Yes	No	1	None	L	No	No	2	6	22	0	22	100	25	25	25	69	72	70.5	08:43:00	09:08:00	00:25:00	Yes
	2018-11-01	84	2018-10-22	10	M-Tego	R	No	Yes	1	None	L	No	No	2	5	27	0	27	100	25	25	25	70	74	72	09:28:00	09:53:00	00:25:00	Yes
	2018-11-01	85	2018-10-22	10	M-Tego	R	Yes	No	1	None	L	No	No	2	6	28	0	28	100	25	25	25	74	76	75	10:19:00	10:44:00	00:25:00	Yes
	2018-11-01	86	2018-10-22	10	M-Tego	R	Yes	Yes	1	None	L	No	No	2			0	0		25	25	25	76	76	76	11:08:00	11:33:00	00:25:00	No	Did not record captures
Friday	2018-11-02	87	2018-10-22	11	M-Tego	R	Yes	Yes	1	None	L	No	No	2	3	20	0	20	100	25	25	25	69	73	71	07:52:00	08:17:00	00:25:00	Yes
	2018-11-02	88	2018-10-22	11	M-Tego	R	No	Yes	1	None	L	No	No	2	13	19	0	19	100	25	25	25	73	76	74.5	08:34:00	08:59:00	00:25:00	Yes
	2018-11-02	89	2018-10-22	11	M-Tego	R	No	No	1	None	L	No	No	2	9	21	0	21	100	25	25	25	76	76	76	09:13:00	09:38:00	00:25:00	Yes
	2018-11-02	90	2018-10-22	11	M-Tego	R	Yes	Yes	1	None	L	No	No	2	13	20	0	20	100	25	25	25	77	75	76	09:55:00	10:20:00	00:25:00	Yes
	2018-11-02	91	2018-10-22	11	M-Tego	R	Yes	No	1	None	L	No	No	2	12	19	0	19	100	25		25	77		77	10:38:00	11:03:00	00:25:00	Yes
Saturday	2018-11-03	92	2018-10-25	9	M-Tego	R	No	Yes	1	None	L	No	No	2	5	21	0	21	100	25	25	25	78	80	79	08:13:00	08:38:00	00:25:00	Yes
	2018-11-03	93	2018-10-25	9	M-Tego	R	Yes	Yes	1	None	L	No	No	2	4	32	0	32	100	26	26	26	80	75	77.5	09:00:00	09:25:00	00:25:00	Yes
	2018-11-03	94	2018-10-25	9	M-Tego	R	Yes	No	1	None	L	No	No	2	2	22	0	22	100	26	27	26.5	76	76	76	09:45:00	10:10:00	00:25:00	Yes
	2018-11-03	95	2018-10-25	9	M-Tego	R	Yes	Yes	1	None	L	No	No	2	6	29	0	29	100	27	28	27.5	76	76	76	10:32:00	10:57:00	00:25:00	Yes
	2018-11-03	96	2018-10-25	9	M-Tego	R	No	No	1	None	L	No	No	2	3	22	0	22	100	28	28	28	74	74	74	11:12:00	11:37:00	00:25:00	Yes
Monday	2018-11-05	97	2018-10-28	8	M-Tego	R	No	Yes	1	None	L	No	No	2	4	15	0	15	100	25	25	25	69	76	72.5	08:06:00	08:31:00	00:25:00	Yes
	2018-11-05	98	2018-10-28	8	M-Tego	R	Yes	No	1	None	L	No	No	2	2	37	0	37	100	25	25	25	74	70	72	08:48:00	09:13:00	00:25:00	Yes
	2018-11-05	99	2018-10-28	8	M-Tego	R	Yes	Yes	1	None	L	No	No	2	5	31	0	31	100	25	25	25	73	77	75	09:31:00	09:56:00	00:25:00	Yes
	2018-11-05	100	2018-10-28	8	M-Tego	R	No	No	1	None	L	No	No	2	5	27	0	27	100	25	25	25	72	80	76	10:15:00	10:40:00	00:25:00	Yes
	2018-11-05	101	2018-10-28	8	M-Tego	R	No	Yes	1	None	L	No	No	2	5	23	0	23	100	25		25	77		77	10:53:00	11:18:00	00:25:00	Yes
Tuesday	2018-11-06	102	2018-10-28	9	M-Tego	R	No	No	1	None	L	No	No	2	4	19	0	19	100	25	25	25	70	75	72.5	08:08:00	08:33:00	00:25:00	No	Bad tracking
	2018-11-06	103	2018-10-28	9	M-Tego	R	Yes	Yes	1	None	L	No	No	2	2	32	0	32	100	25	25	25	76	76	76	08:51:00	09:16:00	00:25:00	Yes
	2018-11-06	104	2018-10-28	9	M-Tego	R	Yes	No	1	None	L	No	No	2	3	29	0	29	100	25	25	25	77	77	77	09:34:00	09:59:00	00:25:00	Yes
	2018-11-06	105	2018-10-28	9	M-Tego	R	No	Yes	1	None	L	No	No	2	7	31	0	31	100	25	25	25	76	78	77	10:17:00	10:42:00	00:25:00	Yes
	2018-11-06	106	2018-10-28	9	M-Tego	R	Yes	No	1	None	L	No	No	2	6	16	0	16	100	25		25	79		79	10:57:00	11:22:00	00:25:00	Yes
Wednesday	2018-11-07	107	2018-10-29	9	M-Tego	R	Yes	No	1	None	L	No	No	2	3	40	0	40	100	25	25	25	71	73	72	08:04:00	08:29:00	00:25:00	Yes
	2018-11-07	108	2018-10-29	9	M-Tego	R	No	Yes	1	None	L	No	No	2	1	37	0	37	100	25	25	25	72	73	72.5	08:45:00	09:10:00	00:25:00	Yes
	2018-11-07	109	2018-10-29	9	M-Tego	R	No	No	1	None	L	No	No	2	2	41	0	41	100	25	25	25	72	73	72.5	09:22:00	09:47:00	00:25:00	Yes
	2018-11-07	110	2018-10-29	9	M-Tego	R	Yes	Yes	1	None	L	No	No	2	7	36	0	36	100	25	25	25	73	73	73	10:04:00	10:29:00	00:25:00	Yes
	2018-11-07	111	2018-10-29	9	M-Tego	R	No	Yes	1	None	L	No	No	2	5	33	0	33	100	25		25	73		73	10:46:00	11:11:00	00:25:00	Yes
Thursday	2018-11-08	112	2018-10-29	10	M-Tego	R	No	Yes	1	None	L	No	No	2	10	17	0	17	100	25		25	68		68	07:47:00	08:12:00	00:25:00	Yes
	2018-11-08	113	2018-10-29	10	M-Tego	R	No	No	1	None	L	No	No	2	16	16	0	16	100	25	25	25	73	75	74	08:25:00	08:50:00	00:25:00	Yes
	2018-11-08	114	2018-10-29	10	M-Tego	R	Yes	Yes	1	None	L	No	No	2	8	23	0	23	100	25	25	25	76	76	76	09:10:00	09:35:00	00:25:00	Yes
	2018-11-08	115	2018-10-29	10	M-Tego	R	Yes	No	1	None	L	No	No	2	6	42	0	42	100	25	25	25	77	78	77.5	09:55:00	10:20:00	00:25:00	Yes
	2018-11-08	116	2018-10-29	10	M-Tego	R	No	No	1	None	L	No	No	2	3	31	0	31	100	25	25	25	76	77	76.5	10:37:00	11:02:00	00:25:00	Yes
Friday	2018-11-09	117	2018-10-29	11	M-Tego	R	Yes	Yes	1	None	L	No	No	2			0	0								00:00:00	00:00:00	00:00:00	No
	2018-11-09	118	2018-10-29	11	M-Tego	R	Yes	No	1	None	L	No	No	2	7	15	0	15	100	24	24	24	70	74	72	08:35:00	09:00:00	00:25:00	Yes
	2018-11-09	119	2018-10-29	11	M-Tego	R	No	Yes	1	None	L	No	No	2	8	33	0	33	100	24	24	24	73	74	73.5	09:17:00	09:42:00	00:25:00	Yes
	2018-11-09	120	2018-10-29	11	M-Tego	R	No	No	1	None	L	No	No	2	5	16	0	16	100	24	24	24	75	74	74.5	09:56:00	10:21:00	00:25:00	Yes
	2018-11-09	121	2018-10-29	11	M-Tego	R	Yes	Yes	1	None	L	No	No	2	5	29	0	29	100	24	24	24	76	70	73	10:39:00	11:04:00	00:25:00	Yes	Humidifier off but activity high
Monday	2018-11-12	122	2018-11-03	9	M-Tego	R	No	Yes	1	None	L	No	No	2	2	21	0	21	100	25	25	25	71	75	73	08:09:00	08:34:00	00:25:00	No	Bad tracking
	2018-11-12	123	2018-11-03	9	M-Tego	R	Yes	Yes	1	None	L	No	No	2	4	16	0	16	100	25	25	25	74	76	75	08:51:00	09:16:00	00:25:00	Yes
	2018-11-12	124	2018-11-03	9	M-Tego	R	Yes	No	1	None	L	No	No	2	2	37	0	37	100	25	25	25	76	75	75.5	09:36:00	10:01:00	00:25:00	No	Bad tracking
	2018-11-12	125	2018-11-03	9	M-Tego	R	No	No	1	None	L	No	No	2	1	33	0	33	100	25	25	25	77	76	76.5	10:19:00	10:44:00	00:25:00	No	Bad tracking
	2018-11-12	126	2018-11-03	9	M-Tego	R	No	Yes	1	None	L	No	No	2	3	33	0	33	100	25	25	25	77	78	77.5	10:59:00	11:24:00	00:25:00	Yes
Tuesday	2018-11-13	127	2018-11-03	10	M-Tego	R	No	No	1	None	L	No	No	2	4	3	0	3	100	24	24	24	72	74	73	08:00:00	08:25:00	00:25:00	No	Very low activity
	2018-11-13	128	2018-11-03	10	M-Tego	R	No	Yes	1	None	L	No	No	2	2	5	0	5	100	25	25	25	73	75	74	08:48:00	09:13:00	00:25:00	No	Very low activity
	2018-11-13	129	2018-11-03	10	M-Tego	R	Yes	Yes	1	None	L	No	No	2	14	12	0	12	100	25	24	24.5	76	77	76.5	09:31:00	09:56:00	00:25:00	No	Very low activity
	2018-11-13	130	2018-11-03	10	M-Tego	R	Yes	No	1	None	L	No	No	2	7	19	0	19	100	25	24	24.5	74	78	76	10:19:00	10:44:00	00:25:00	Yes
	2018-11-13	131	2018-11-03	10	M-Tego	R	Yes	Yes	1	None	L	No	No	2			0	0		25	24	24.5	77	70	73.5	11:01:00	11:26:00	00:25:00	No	Did not record captures
Wednesday	2018-11-14	132	2018-11-05	9	M-Tego	R	Yes	Yes	1	None	L	No	No	2	8	27	0	27	100	25	25	25	64	66	65	08:07:00	08:32:00	00:25:00	No	Bad tracking
	2018-11-14	133	2018-11-05	9	M-Tego	R	Yes	No	1	None	L	No	No	2	4	31	0	31	100	25	25	25	68	70	69	08:54:00	09:19:00	00:25:00	Yes
	2018-11-14	134	2018-11-05	9	M-Tego	R	No	No	1	None	L	No	No	2	4	34	0	34	100	25	25	25	74	74	74	09:36:00	10:01:00	00:25:00	Yes
	2018-11-14	135	2018-11-05	9	M-Tego	R	No	Yes	1	None	L	No	No	2	5	27	0	27	100	25	25	25	74	76	75	10:15:00	10:40:00	00:25:00	Yes
	2018-11-14	136	2018-11-05	9	M-Tego	R	Yes	No	1	None	L	No	No	2	2	26	0	26	100	25	24	24.5	75	76	75.5	10:59:00	11:24:00	00:25:00	Yes
Thursday	2018-11-15	137	2018-11-05	10	M-Tego	R	Yes	No	1	None	L	No	No	2	6	27	0	27	100	25	24	24.5	69	73	71	08:04:00	08:29:00	00:25:00	Yes
	2018-11-15	138	2018-11-05	10	M-Tego	R	No	No	1	None	L	No	No	2	3	25	0	25	100	25	24	24.5	71	74	72.5	08:47:00	09:12:00	00:25:00	Yes
	2018-11-15	139	2018-11-05	10	M-Tego	R	No	Yes	1	None	L	No	No	2	4	36	0	36	100	24	24	24	74	75	74.5	09:28:00	09:53:00	00:25:00	Yes
	2018-11-15	140	2018-11-05	10	M-Tego	R	Yes	Yes	1	None	L	No	No	2	9	29	0	29	100	24	24	24	75	79	77	10:15:00	10:40:00	00:25:00	No	Bad tracking
	2018-11-15	141	2018-11-05	10	M-Tego	R	No	No	1	None	L	No	No	2	8	21	0	21	100	24		24	76		76	10:54:00	11:19:00	00:25:00	Yes
Friday	2018-11-16	142	2018-11-04	12	M-Tego	R	No	No	1	None	L	No	No	2	27	2	0	2	100	25	25	25	68	68	68	08:01:00	08:26:00	00:25:00	No	Very low activity
	2018-11-16	143	2018-11-04	12	M-Tego	R	No	Yes	1	None	L	No	No	2	13	4	0	4	100	25	25	25	69	69	69	08:43:00	09:08:00	00:25:00	No	Very low activity
	2018-11-16	144	2018-11-05	11	M-Tego	R	Yes	Yes	1	None	L	No	No	2	2	29	0	29	100	25	24	24.5	70	71	70.5	09:34:00	09:59:00	00:25:00	No	Bad background
	2018-11-16	145	2018-11-05	11	M-Tego	R	No	No	1	None	L	No	No	2	17	10	0	10	100	25	24	24.5	71	71	71	10:17:00	10:42:00	00:25:00	No	Bad background
	2018-11-16	146	2018-11-05	11	M-Tego	R	Yes	No	1	None	L	No	No	2	9	14	0	14	100	25	25	25	69	69	69	11:00:00	11:25:00	00:25:00	Yes
Tuesday	2018-11-20	152	2018-11-11	9	M-Tego	R	No	No	1	None	L	No	No	2	16	1	0	1	100	25	24	24.5	66	68	67	08:26:00	08:51:00	00:25:00	Yes
	2018-11-20	153	2018-11-11	9	M-Tego	R	No	Yes	1	None	L	No	No	2	1	8	0	8	100	24	24	24	67	70	68.5	09:07:00	09:32:00	00:25:00	Yes
	2018-11-20	154	2018-11-11	9	M-Tego	R	Yes	No	1	None	L	No	No	2	6	2	0	2	100	24	24	24	70	72	71	09:46:00	10:11:00	00:25:00	Yes
	2018-11-20	155	2018-11-11	9	M-Tego	R	Yes	Yes	1	None	L	No	No	2	12	8	0	8	100	24	24	24	70	72	71	10:34:00	10:59:00	00:25:00	Yes
	2018-11-20	156	2018-11-11	9	M-Tego	R	No	Yes	1	None	L	No	No	2	11	12	0	12	100	24	24	24	70	69	69.5	11:17:00	11:42:00	00:25:00	Yes
Wednesday	2018-11-21	157	2018-11-11	10	M-Tego	R	Yes	No	1	None	L	No	No	2	4	11	0	11	100	26	26	26	63	67	65	08:16:00	08:41:00	00:25:00	Yes
	2018-11-21	158	2018-11-11	10	M-Tego	R	Yes	Yes	1	None	L	No	No	2	3	15	0	15	100	25	24	24.5	69	72	70.5	09:01:00	09:26:00	00:25:00	Yes
	2018-11-21	159	2018-11-11	10	M-Tego	R	No	No	1	None	L	No	No	2	1	21	0	21	100	24	24	24	73	74	73.5	09:40:00	10:05:00	00:25:00	No	Bad ligthing
	2018-11-21	160	2018-11-11	10	M-Tego	R	No	Yes	1	None	L	No	No	2	14	14	0	14	100	24	24	24	73	74	73.5	10:22:00	10:47:00	00:25:00	Yes
	2018-11-21	161	2018-11-11	10	M-Tego	R	Yes	Yes	1	None	L	No	No	2	14	8	0	8	100	24		24	70		70	11:06:00	11:31:00	00:25:00	No	Recording only 18 min long
